# Supplementary material for: Determination of qPCR reference genes suitable for normalizing gene expression in a novel model of Duchenne muscular dystrophy, the D2-mdx mouse
Source: PLoS One. 2024 Nov 13;19(11):e0310714. doi: 10.1371/journal.pone.0310714 (PMC11560031; doi:10.1371/journal.pone.0310714)
Supplement: S1 Data — (XLSX) [file pone.0310714.s008.xlsx]

## Sheet: GC
GC 4WKS
		ACTB	AP3D1	CSNK2A2	GAPDH	HPRT1	PAK1IP1	RPL13A	SDHA
Sample number	Biological Group	Cq Mean	Cq Mean	Cq Mean	Cq Mean	Cq Mean	Cq Mean	Cq Mean	Cq Mean
3	BL10WT	21.1021	26.6554	27.3045	15.6792	27.4435	28.4045	27.7958	23.1413
5	BL10WT	21.3239	25.5683	27.1487	14.9977	26.8562	26.0128	19.6856	22.1356
6	BL10WT	19.2912	24.2435	25.3987	14.2086	24.4866	25.7803	23.0277	20.7963
9	BL10 MDX	20.0409	29.1772	29.5021	19.9187	29.5324	30.979	23.7032	27.0429
12	BL10 MDX	20.8758	26.2792	26.6239	16.8306	25.7422	27.72	24.4704	23.723
14	BL10 MDX	25.6582	29.1788	29.3065	19.0352	29.2384	29.644	27.9104	24.8927
19	D2WT	19.2326	28.6084	28.9335	19.4392	29.368	28.2648	21.8867	20.6633
21	D2WT	18.7699	25.7935	26.8012	16.3778	27.1137	27.165	23.2401	22.5257
23	D2WT	18.612	22.6112	23.8657	13.845	23.9669		22.01	19.5868
28	D2MDX	23.9148	28.1372	27.1126	21.1059	26.74	28.5316	25.4777	25.2123
31	D2MDX	24.4086	27.3085	27.9742	20.592	28.2271	28.9144	26.7572	25.5104
32	D2MDX	21.8046	24.9084	25.5635	16.9906	25.4578	27.8453	24.6399	23.8738
GC 8WKS
		ACTB	AP3D1	CSNK2A2	GAPDH	HPRT1	PAK1IP1	RPL13A	SDHA
Sample number	Biological Group	Cq Mean	Cq Mean	Cq Mean	Cq Mean	Cq Mean	Cq Mean	Cq Mean	Cq Mean
35	BL10WT	20.5024	23.7412	26.7241	14.7562	25.0561	24.1921	22.3905	21.2405
37	BL10WT	20.8247	24.7402	26.1805	16.62	26.0066	25.0303	23.5254	21.2384
38	BL10WT	20.865	24.3432	27.6401	16.7213	25.9858	24.9939	22.8975	21.3476
42	BL10 MDX	21.9639	25.3123	27.6647	15.3769	25.9375	25.1208	22.2923	22.8494
44	BL10 MDX	22.2217	25.6304	26.4558	17.2645	26.2382	26.4973	23.1855	23.4881
45	BL10 MDX	25.7724	29.6539	30.9314	22.264	31.5543	32.0847	29.6296	29.7161
49	D2WT	19.654	23.1841	25.3954	14.2027	24.7131	23.4111	21.5267	20.9897
50	D2WT	20.5216	23.42	25.483	14.8746	25.4076	24.2394	22.261	21.4735
51	D2WT	20.8339	24.7283	26.5248	16.7509	26.7169	26.1826	22.699	22.0673
58	D2MDX	21.5812	25.5288	26.1618	17.7648	26.4181	27.008	22.6429	23.8639
59	D2MDX	21.942	24.5352	25.352	17.51	25.5768	25.9925	21.5079	22.2193
61	D2MDX	24.0343	26.8824	27.697	17.6519	27.7325	28.2283	25.7897	24.7512
GC 12WKS
		ACTB	AP3D1	CSNK2A2	GAPDH	HPRT1	PAK1IP1	RPL13A	SDHA
Sample number	Biological Group	Cq Mean	Cq Mean	Cq Mean	Cq Mean	Cq Mean	Cq Mean	Cq Mean	Cq Mean
67	BL10WT	18.5068	22.2346	23.8148	12.5796	23.4484	22.235	20.7101	19.8399
69	BL10WT	21.3506	23.9364	25.6179	14.1467	24.9242	24.2431	21.4652	21.5984
70	BL10WT	18.9668	23.8373	24.4081	13.3266	23.7984	23.3647	20.9669	20.4011
73	BL10 MDX	25.2009	29.622	30.2052	19.5084	29.8244	31.2537	27.6793	27.8485
75	BL10 MDX	19.7904	24.2667	25.1921	14.816	24.6303	24.7999	21.0793	21.1629
76	BL10 MDX	21.1969	25.0446	26.2224	16.0284	25.1921	25.5839	22.5763	22.6007
82	D2WT	19.4095	22.6234	24.3137	13.8842	24.141	24.9585	21.8853	20.702
83	D2WT	20.9449	23.9804	25.0578	14.7597	25.5035	24.8592	20.8531	20.9681
84	D2WT	20.5998	23.9184	25.3526	14.6988	25.0487	24.2476	21.5251	21.2818
90	D2MDX	23.2064	27.0529	27.5095	18.173	29.4818	29.4247	24.7473	25.3517
92	D2MDX	25.221	29.0584	29.6137	21.121	29.0749	31.3946	26.5854	27.4372
94	D2MDX	23.3462	27.9827	28.7858	18.4619	28.4897	28.9242	25.582	26.3565
GC 28WKS
		ACTB	AP3D1	CSNK2A2	GAPDH	HPRT1	PAK1IP1	RPL13A	SDHA
Sample number	Biological Group	Cq Mean	Cq Mean	Cq Mean	Cq Mean	Cq Mean	Cq Mean	Cq Mean	Cq Mean
97	BL10WT	22.2159	26.0856	27.7866	17.0632	27.5387	26.8796	22.2451	24.7404
98	BL10WT	23.1749	26.3296	28.4529	18.1636	29.9505	27.9624	23.4596	27.0305
99	BL10WT	22.16	25.8134	27.8199	18.3707	27.807	26.4645	23.6106	24.6074
105	BL10 MDX	21.6058	26.1562	28.1561	17.4686	28.851	26.4104	22.3998	25.3234
106	BL10 MDX	19.6698	22.6147	25.1085	14.6023	25.0652	22.8228	20.7704	21.1007
107	BL10 MDX	22.4699	25.4897	27.4274	16.3533	27.6705	26.1699	22.821	23.2043
113	D2WT	20.2871	22.652	25.0757	14.38	25.6128	23.1379	20.2619	21.1763
114	D2WT	19.422	22.9391	24.2414	15.3948	25.5295	23.2824	20.4495	21.493
118	D2WT	20.2815	22.5249	24.2658	15.0462	25.6859	22.482	19.6453	21.4255
121	D2MDX	23.8908	26.6393	27.8347	19.1225	28.8786	27.1156	24.5232	26.254
122	D2MDX	17.5405	24.4668	25.8187	16.6986	22.2631	23.9356	21.948	18.6663
123	D2MDX	22.7609	28.9009	26.5374	21.1252	27.1824	30.2452	22.8629	23.8919
GC 52WKS
		ACTB	AP3D1	CSNK2A2	GAPDH	HPRT1	PAK1IP1	RPL13A	SDHA
Sample number	Biological Group	Cq Mean	Cq Mean	Cq Mean	Cq Mean	Cq Mean	Cq Mean	Cq Mean	Cq Mean
130	BL10WT	19.8664	21.8582	24.5157	12.902	23.9908	21.4689	19.6135	19.5661
131	BL10WT	21.3478	22.6069	23.8149	13.3003	24.3076	21.2523	20.7454	21.29
133	BL10WT	20.4944	22.9776	25.3036	13.73	24.5871	24.8878	20.5761	20.7847
139	BL10 MDX	22.58	24.9916	26.8734	15.4152	26.5269	25.6421	22.8997	23.8159
142	BL10 MDX	21.8013	26.6934	26.1459	14.7322	24.9367	24.0638	22.3128	22.2885
144	BL10 MDX	24.1687	26.6934	28.5763	18.595	28.1207	30.7234	25.0299	26.4296
154	D2WT	19.6382	22.1959	24.81	14.1598	24.4274	22.6235	21.4177	20.4655
155	D2WT	21.1986	24.0346	26.0338	14.5921	25.6382	26.501	21.4011	21.9712
156	D2WT	21.1488	23.2741	24.949	14.4187	24.6093	23.4875	21.5327	21.3151
159	D2MDX	27.0648	29.9084	31.3784	24.5224	30.2025	29.2241	28.2219	28.4439
160	D2MDX	22.8264	25.71	26.639	17.7289	25.6279	26.6317	22.2535	24.1883
165	D2MDX	23.8671	26.3546	27.4676	17.5481	25.8468	29.9705	24.908	23.4588
165	D2MDX	23.8671	26.3546	27.4676	17.5481	25.8468		24.908	23.4588

## Sheet: DIA
DIA 4WKS
		ACTB	AP3D1	CSNK2A2	GAPDH	HPRT1	PAK1IP1	RPL13A	SDHA
Sample number	Biological Group	Cq Mean	Cq Mean	Cq Mean	Cq Mean	Cq Mean	Cq Mean	Cq Mean	Cq Mean
1	BL10WT	22.7551	24.8596	26.0593	16.7161	28.2436	25.8726	23.1632	21.0964
2	BL10WT	21.9911	24.5622	25.5767	15.7283	26.2857	25.602	22.6441	20.7475
5	BL10WT	22.5919	26.3587	27.126	17.9516	27.4293	26.467	23.8671	22.631
9	BL10 MDX	19.9931	23.4518	24.6491	16.395	24.4906	23.8477	22.4804	20.7462
12	BL10 MDX	22.3152	25.6055	26.5246	18.0832	27.0956	26.5832	23.0958	22.4706
13	BL10 MDX	23.9793	27.5252	28.67	19.2722	29.4721	28.6598	25.2414	24.3121
17	D2WT	21.0261	24.7312	25.0421	16.205	25.7698	25.3279	22.9498	20.9061
19	D2WT	21.3278	25.1792	26.013	16.64	26.7931	26.7699	23.1411	21.7794
22	D2WT	19.248	23.3015	24.3835	14.934	24.3895	23.9313	22.0966	19.3055
26	D2MDX	20.3933	25.6327	25.6618	17.6669	24.7046	26.0645	21.553	22.6417
28	D2MDX	21.1961	25.3246	26.8225	18.0333	26.6451	26.3967	23.6631	22.8121
29	D2MDX	19.7169	22.9728	23.8199	16.4604	24.6641	24.6702	20.8884	21.61
DIA 8WKS
		ACTB	AP3D1	CSNK2A2	GAPDH	HPRT1	PAK1IP1	RPL13A	SDHA
Sample number	Biological Group	Cq Mean	Cq Mean	Cq Mean	Cq Mean	Cq Mean	Cq Mean	Cq Mean	Cq Mean
33	BL10WT	18.6189	23.115	23.986	14.3585	24.1052	23.214	17.4069	19.0672
35	BL10WT	17.9419	22.642	23.2307	14.6936	22.8777	23.2272	20.4748	18.842
36	BL10WT	17.7234	23.6451	23.6898	14.557	23.1237	22.5899	20.6749	18.8145
42	BL10 MDX	18.4344	22.5451	23.8023	14.9593	24.415	23.5766	20.0697	20.3263
44	BL10 MDX	19.8175	24.0043	24.714	16.6381	25.425	25.6334	22.2758	21.8932
45	BL10 MDX	22.3366	26.5745	27.1853	18.3843	26.8262	27.7618	23.1806	23.2231
49	D2WT	21.0314	24.9127	25.7917	16.1925	25.9387	25.823	24.1783	21.1752
52	D2WT	20.7267	24.5788	26.0135	16.7125	26.2267	26.1135	24.111	21.5982
57	D2WT	19.9237	25.4129	25.6218	20.6326	23.6593	26.1515	18.3957	22.0709
59	D2MDX	18.3923	22.9253	23.376	15.4391	22.9521	23.9086	19.1697	19.9642
60	D2MDX	20.084	24.3229	24.1149	16.527	23.9771	25.2342	19.4979	22.5458
61	D2MDX	20.1487	24.3624	24.7176	17.1435	24.7573	25.1432	19.5606	22.2453
DIA 12WKS
		ACTB	AP3D1	CSNK2A2	GAPDH	HPRT1	PAK1IP1	RPL13A	SDHA
Sample number	Biological Group	Cq Mean	Cq Mean	Cq Mean	Cq Mean	Cq Mean	Cq Mean	Cq Mean	Cq Mean
65	BL10WT	20.6765	24.3228	25.373	16.6216	26.2011	25.2489	21.0607	21.4387
67	BL10WT	20.3678	24.4602	25.4736	16.7952	26.2433	25.6474	21.7449	20.6455
69	BL10WT	22.716	25.9555	27.3864	19.3948	27.8158	27.3993	23.5205	22.4296
73	BL10 MDX	20.4045	23.8552	25.0845	16.7984	26.7557	24.6855	23.5061	21.5633
75	BL10 MDX	19.1466	23.0416	24.3814	15.5767	25.1232	23.9524	21.6763	20.7923
76	BL10 MDX	19.7615	22.9516	24.5957	15.4385	25.5448	23.4505	20.8513	20.6281
83	D2WT	22.5126	24.6227	25.6582	16.478	26.9848	25.1222	22.2193	21.4013
84	D2WT	19.3335	23.6668	24.6118	15.9322	25.721	23.7392	22.1751	20.6416
86	D2WT	21.0356	23.6361	24.4943	15.9238	25.0308	24.9143	20.5833	19.8275
91	D2MDX	22.3244	24.6343	25.4946	17.8078	25.5723	25.5275	22.556	21.9233
92	D2MDX		22.9609	24.1068	15.8705	24.369	24.7619	19.6021	21.3089
96	D2MDX	20.2478	24.0336	24.6714	18.6243	25.0006	25.3852	20.4245	21.607
DIA 28WKS
		ACTB	AP3D1	CSNK2A2	GAPDH	HPRT1	PAK1IP1	RPL13A	SDHA
Sample number	Biological Group	Cq Mean	Cq Mean	Cq Mean	Cq Mean	Cq Mean	Cq Mean	Cq Mean	Cq Mean
97	BL10WT	21.4564	23.6205	25.1197	19.11	26.1385	25.6034	22.9932	22.9157
99	BL10WT	21.2723	24.1797	25.1094	18.2777	26.7631	26.7148	22.7209	23.4276
101	BL10WT	19.1949	22.7937	23.2839	16.0496	23.5965	23.8386	19.0468	21.2851
105	BL10 MDX	19.0756	23.5601	23.9951	15.3842	24.1009	23.0571	19.7359	19.4923
106	BL10 MDX	23.2229	27.7812	28.4858	19.0531	29.2078	28.0848	23.9193	24.4764
107	BL10 MDX	20.1063	23.3269	24.2569	15.3718	25.1359	24.1049	20.1665	20.2574
113	D2WT	21.3509	24.6204	25.7572	16.5904	26.6164	27.1897	23.6396	21.4549
114	D2WT	20.7137	24.4068	25.2137	17.5955	26.1172	25.2846	22.012	21.247
118	D2WT	21.2957	24.3937	25.1559	16.4839	26.3314	25.7558	21.5529	21.6933
121	D2MDX	20.953	23.9507	24.3197	16.0246	24.9029	24.5059	20.4061	21.5442
123	D2MDX	20.9506	23.9687	24.2022	16.9436	24.1638	25.5764	20.3079	21.3609
124	D2MDX	21.7343	23.4828	24.1532	16.8378	25.5722	23.8826	21.2246	21.3877
DIA 52WKS
		ACTB	AP3D1	CSNK2A2	GAPDH	HPRT1	PAK1IP1	RPL13A	SDHA
Sample number	Biological Group	Cq Mean	Cq Mean	Cq Mean	Cq Mean	Cq Mean	Cq Mean	Cq Mean	Cq Mean
129	BL10WT	19.3117	23.3689	24.5136	15.3394	25.5298	26.103	22.1084	19.8811
131	BL10WT	19.5602	23.6407	24.8792	15.8087	26.4173	25.5888	21.8226	20.6676
135	BL10WT	19.2357	22.8403	23.7848	17.0236	24.6473	23.5635	19.8038	20.0758
140	BL10 MDX	19.812	24.0834	24.9622	16.7091	24.7874	25.1705	20.671	22.0335
142	BL10 MDX	19.9214	24.0104	25.6174	17.2399	26.0778	24.9952	21.2493	22.4673
143	BL10 MDX	20.6774	24.8106	25.7846	17.7764	26.2565	25.3751	22.3386	22.6355
150	D2WT	21.3482	24.2182	26.0658	16.6847	26.8539	26.172	22.6525	21.6791
152	D2WT	19.3381	22.9113	24.6251	15.3359	24.7064	24.7785	20.0805	19.7029
153	D2WT	20.5141	23.1332	24.4065	16.2278	26.0745	24.9447	20.9578	21.3255
159	D2MDX	19.0175	24.3509	24.942	17.5991	24.2037	24.7726	18.217	20.7964
160	D2MDX	21.1076	26.1569	26.5375	19.928	26.8186	27.1661	20.245	22.9886
161	D2MDX	21.1491	25.5876	26.1322	18.6259	26.3754	26.1566	19.9674	22.9533

## Sheet: HEART
HEART 4WKS
		ACTB	AP3D1	CSNK2A2	GAPDH	HPRT1	PAK1IP1	RPL13A	SDHA	HTATSF1	HMBS
Sample number	Biological Group	Cq Mean	Cq Mean	Cq Mean	Cq Mean	Cq Mean	Cq Mean	Cq Mean	Cq Mean	Cq Mean	Cq Mean
3	BL10WT	19.9055	25.8089	24.9448	17.1352	24.8524	25.4589	21.5322	20.8636	24.1944	25.641
5	BL10WT	20.6472	24.9837	26.4925	18.3074	27.1937	27.2372	23.6958	22.9708	26.1934	27.2999
6	BL10WT	21.8126	25.6808	26.6901	19.0417	27.2947	27.2094	23.9509	23.2347	27.4556	27.818
9	BL10 MDX	20.6311	24.8109	25.7163	17.4598	26.335		23.7014	22.0813	25.6061	26.8217
11	BL10 MDX	19.63	24.0324	23.9294	15.889	24.6262	25.124	22.0857	20.3313	25.5333	25.5479
13	BL10 MDX	18.8937	27.6627	24.1673	16.222	24.5407	25.0282	22.2852	20.5851	24.2315	25.4831
17	D2WT	22.0497	25.6428	27.0281	18.1369	27.4672	26.5044	24.5473	23.3276	26.7101	27.9195
18	D2WT	20.5648	24.8496	25.1412	16.4327	26.1717	25.8884	23.628	21.8707	25.8022	26.2615
19	D2WT	20.452	24.4416	24.3065	15.4656	24.7351	24.5436	22.5846	20.4693	24.2858	25.3725
25	D2MDX	23.5999	26.4919	26.376	17.9213	26.357	27.5305	23.9336	23.7386	27.386	28.688
26	D2MDX	21.1898	25.0672	26.1979	17.7026	26.6923	26.6627	22.9328	22.6103	25.917	27.9517
28	D2MDX	21.0302	24.0611	25.8933	18.5502	26.5027	26.955	23.2311	22.6007	25.7874	28.1627
HEART 8WKS
		ACTB	AP3D1	CSNK2A2	GAPDH	HPRT1	PAK1IP1	RPL13A	SDHA	HTATSF1	HMBS
Sample number	Biological Group	Cq Mean	Cq Mean	Cq Mean	Cq Mean	Cq Mean	Cq Mean	Cq Mean	Cq Mean	Cq Mean	Cq Mean
33	BL10WT	17.7731	22.7426	25.5381	15.5667	22.8736	24.78	20.0867	19.2083	23.5381	24.5522
34	BL10WT	16.8694	21.2378	22.6318	14.7549	22.7142	23.4889	18.8987	17.8702	22.3491	23.1535
38	BL10WT	16.9641	21.6991	22.5051	13.8577	22.8022	23.6856	19.2038	17.8604	22.532	23.3616
41	BL10 MDX	17.5367	21.9123	22.8351	14.6403	21.7881	23.7936	19.5273	18.4049	22.9491	23.9543
42	BL10 MDX	17.0676	21.7745	22.7887	15.1738	21.1927	24.1839	19.3756	18.1055	22.2871	23.0522
44	BL10 MDX	19.7133	23.6566	24.5808	15.9427	27.8331	25.8298	20.9429	20.7577	24.5097	26.0779
49	D2WT	18.8871	22.9201	23.2992	15.7552	22.0781	26.2068	19.812	19.8537	23.9749	25.0282
50	D2WT	19.218	23.3091	23.841	15.7263	22.8349	25.7821	20.8344	20.2966	24.5937	25.3434
52	D2WT	19.3502	24.3886	21.3972	17.9662	20.8055	25.8292	20.2805	20.9601	25.2044	27.1527
57	D2MDX	18.2837	22.2333	23.4443	17.7141	23.0096	25.3089	20.5548	19.9731	24.5026	25.3045
58	D2MDX	19.8892	24.2339	24.523	16.9515	24.2732	26.9513	20.843	20.6214	25.4323	26.5435
60	D2MDX	21.696	23.7106	24.9263	20.6939	27.4237	27.7285	21.8857	23.3707	28.0088	30.3714
HEART 12WKS
		ACTB	AP3D1	CSNK2A2	GAPDH	HPRT1	PAK1IP1	RPL13A	SDHA	HTATSF1	HMBS
Sample number	Biological Group	Cq Mean	Cq Mean	Cq Mean	Cq Mean	Cq Mean	Cq Mean	Cq Mean	Cq Mean	Cq Mean	Cq Mean
66	BL10WT	18.2799	22.7065	23.5261	14.6525	21.982	24.4826	20.0294	18.6226	23.3679	23.7535
67	BL10WT	18.4956	22.1722	23.4668	14.9109	23.354	24.7029	20.0148	18.8509	23.6801	24.3072
68	BL10WT	19.8766	24.0787	25.197	17.8258	24.4541	26.7879	21.8554	20.7043	25.4014	25.8329
73	BL10 MDX	18.1605	22.696	23.8469	15.677	22.108	25.3362	20.1788	18.7511	23.3986	25.0768
76	BL10 MDX	19.1423	23.7736	24.6918	15.8565	25.6858	26.3172	21.5439	20.0817	25.2121	25.7053
77	BL10 MDX	18.8586	23.4651	24.3644	15.9874	22.7259	25.6928	20.468	18.9487	23.9481	24.8269
81	D2WT	19.6846	23.5036	24.7635	15.5818	31.9844	25.6207	21.0875	19.8006	24.633	25.3082
83	D2WT	20.5687	24.0813	24.6514	16.5172	24.1475	26.2161	21.5969	20.2504	25.2565	26.4074
85	D2WT	21.7136	25.4102	25.5753	17.8537	27.7829	27.862	22.3235	21.1849	26.1013	27.4989
89	D2MDX	23.2404	26.3076	26.7974	18.6977	25.0538	28.5134	23.4641	22.6262	27.3165	28.7668
91	D2MDX	19.9039	23.7939	24.4939	15.354	23.3269	25.2022	20.6106	20.5468	25.0385	26.4235
93/94	D2MDX	19.7157	23.6323	25.0629	16.1633	24.3066	25.9573	20.7926	19.3737	24.5313	25.2739
HEART 28WKS
		ACTB	AP3D1	CSNK2A2	GAPDH	HPRT1	PAK1IP1	RPL13A	SDHA	HTATSF1	HMBS
Sample number	Biological Group	Cq Mean	Cq Mean	Cq Mean	Cq Mean	Cq Mean	Cq Mean	Cq Mean	Cq Mean	Cq Mean	Cq Mean
98	BL10WT	23.7556	27.6173	27.7077	19.0225	26.5975	28.969	23.3637	23.7958	28.4764	30.0124
99	BL10WT	23.2286	27.4665	28.8334	17.9418	26.6624	29.2766	22.5616	23.2857	28.5877	30.0474
100	BL10WT	22.5714	25.6317	27.2734	19.1763	28.6842	28.6991	25.7825	22.9175	27.6425	28.5983
107	BL10 MDX	22.7994	27.0124	27.9383	19.9753	29.2404	28.6916	26.8247	22.6885	27.7554	28.4788
108	BL10 MDX	25.3226	28.4611	28.8544	20.4063	27.6667	30.1362	25.6468	24.3402	30.2717	30.8069
109	BL10 MDX	18.5194	22.7312	23.898	15.0697	22.2666	24.7699	21.6905	18.5897	23.5077	24.4524
113	D2WT	24.312	27.8091	29.1304	21.4303	28.3633	30.7044	27.4402	24.7939	29.9877	30.3041
114	D2WT	22.9492	26.5307	27.3185	17.8101	32.2478	28.7919	26.4893	23.3239	28.1412	28.9027
115	D2WT	19.7907	23.7437	25.2394	15.7963	26.756	25.7683	23.2062	20.7685	24.4216	25.6461
122	D2MDX	19.221	23.6553	24.2509	15.1806	23.0152	25.3327	21.5015	20.6815	24.6175	26.0576
123	D2MDX	20.7893	24.1899	24.6734	16.7971	24.825	27.2919	23.2563	21.0836	25.7569	27.3953
125	D2MDX	18.7576	22.2497	23.5889	14.2854	24.0355	23.8936	20.6832	18.5962	23.4965	23.8504
HEART 52WKS
		ACTB	AP3D1	CSNK2A2	GAPDH	HPRT1	PAK1IP1	RPL13A	SDHA	HTATSF1	HMBS
Sample number	Biological Group	Cq Mean	Cq Mean	Cq Mean	Cq Mean	Cq Mean	Cq Mean	Cq Mean	Cq Mean	Cq Mean	Cq Mean
129	BL10WT	19.2685	23.7226	25.0467	15.6396	24.8154	26.2196	21.1272	21.1185	25.4207	26.1283
131	BL10WT	19.3944	23.2247	24.4587	16.3793	26.4128	26.0905	21.3678	20.9011	25.2945	26.0582
132	BL10WT	21.791	25.0989	26.3364	18.7153	27.8882	28.3117	23.97	22.8347	27.5752	27.7618
142	BL10 MDX	19.0541	22.8967	24.2224	14.8563	24.8353	24.6437	20.8599	20.04	24.6774	25.0598
143	BL10 MDX	20.379	23.5936	24.7652	15.6281	25.1589	25.8317	21.1909	20.8462	25.2033	25.5919
144	BL10 MDX	19.3842	23.2945	24.4106	15.2466	24.6596	25.2443	20.8047	20.369	24.7894	25.2014
152	D2WT	19.9086	23.06	23.605	15.0756	23.7784	25.0741	20.8763	19.6551	24.5818	25.4681
154	D2WT	22.1187	25.8746	25.8937	17.5186	25.9252	27.5832	22.5537	22.8672	27.0743	28.5499
156	D2WT	19.4853	22.6752	23.7456	14.5141	23.954	24.4635	20.1232	19.3192	23.7993	24.0237
159	D2MDX	20.5996	24.5167	25.6654	15.6986	23.912	25.6223	20.9149	20.8486	25.0001	26.3187
160	D2MDX	20.1383	24.8762	25.8756	16.8183	25.5685	25.6932	22.7481	22.3643	26.7162	27.858
161	D2MDX	20.9189	24.8214	24.7607	17.3173	25.4161	26.4837	21.7777	21.7271	25.7653	27.1891
